# Supplementary material for: Loss of Hormone Receptor Expression after Exposure to Fluid Shear Stress in Breast Cancer Cell Lines
Source: Int J Mol Sci. 2024 Jun 28;25(13):7119. doi: 10.3390/ijms25137119 (PMC11240898; doi:10.3390/ijms25137119)
Supplement: Supplementary file 1 [file ijms-25-07119-s001.zip]

Archive with 1 entries (1 files):
- ijms-2946619-supplementary.pdf
